# Supplementary material for: Characterizing approaches used to display antimicrobial resistance data in veterinary and human medicine: a scoping review
Source: Antimicrob Steward Healthc Epidemiol. 2025 Dec 17;5(1):e344. doi: 10.1017/ash.2025.10243 (PMC12722559; doi:10.1017/ash.2025.10243)
Supplement: Alberts et al. supplementary material [file S2732494X2510243Xsup001.zip]

Archive with 13 entries (13 files):
- S1 Table.docx
- S1 Text.pdf
- S10 Table.docx
- S11 Table.docx
- S12 Table.docx
- S2 Table.docx
- S3 Table.docx
- S4 Table.docx
- S5 Table.docx
- S6 Table.docx
- S7 Table.docx
- S8 Table.docx
- S9 Table.docx
